# Supplementary material for: Omega-3 PUFAs prevent bone impairment and bone marrow adiposity in mouse model of obesity
Source: Commun Biol. 2023 Oct 14;6:1043. doi: 10.1038/s42003-023-05407-8 (PMC10575870; doi:10.1038/s42003-023-05407-8)
Supplement: Supplementary file 4 — Supplementary Data 1 [file 42003_2023_5407_MOESM4_ESM.xlsx]

## Sheet: Figure 1
Figure 1A	Tibia Tb.BV/TV (%)				Figure 1B	Tibia Tb.N				Figure 1C	L5 Ct.Po(%)
	ND	HF	HF+F			ND	HF	HF+F			ND	HFD	HFD+F
	4.49179	4.60671	5.47143			4.69046	5.10368	5.84258			22.3877	30.188	19.1667
	3.94587	3.75075	5.61392			4.51967	4.51714	5.96078			21.3971	28.388	22.1008
	3.62469	4.11798	4.98969			4.19127	4.75547	5.09261			28.2042	25.0473	20.2659
	4.22234	3.86784	4.46595			4.57325	4.35933	5.39079			29.1109	26.2551	16.7838
	5.55168	4.78382	5.7593			5.49129	5.361	6.15717			18.4585		17.2738
	4.81583	4.22604	5.44642			4.88393	4.83351	5.70677			18.2336
	5.40467					5.72089					18.2676
	4.21573					5.2036
Figure 1D	L5 Ct.Th (mm)				Figure 1E	L5 Tb.BV/TV (%)				Figure 1F	L5 B.Ar/T.Ar
	ND	HFD	HFD+F			ND	HFD	HFD+F			ND	HFD	HFD+F
	0.045358	0.027676	0.057138			77.6123	69.812	80.8333			77.6123	69.812	80.8333
	0.040667	0.025969	0.040216			78.6029	71.612	77.8992			78.6029	71.612	77.8992
	0.024606	0.02956	0.060645			71.7958	74.9527	79.7341			71.7958	74.9527	79.7341
	0.023838	0.029754	0.064227			70.8891	73.7449	83.2162			70.8891	73.7449	83.2162
	0.057573		0.028527			81.5415		82.7262			81.5415		72.2018
	0.062309		0.062199			81.7664					81.7664		82.7262
	0.056535					81.7324					81.7324
Figure 1H	Ultimate bone strenght (N)				Figure 1I	P1NP/TRAP ratio
	ND	HFD	HFD+F			ND	HFD	HFD+F
	14.8	16.13	17.18			21.4943	49.2105	64
	13.39	14.63	15.69			44.1284	88.6957	88.9032
	16.17	14.69	16.07			34.0719	37.2093	43.7107
	15.89	15.62	16.96			54.7901	81.7797	181.03
	13.89	15.59	15.22			42.087	80.8898	125.734
	14	14.97	17.05			41.7857	69.3396	143.503
	13.82	13.12	16.69			20.9048	66.2264	118.672
	14.67	14.84	15.94			36.6165		98.0884
	13.18	16.76	16.32			55.9748
	14.45
	13.03

## Sheet: Figure 2
Figure 2B	N.Ad/Ma.V				Figure 2C	Ad.V (µm3)				Figure 2D	Ad.Dm (mm)
	ND	HFD	HFD-F			ND	HFD	HFD-F			ND	HFD	HFD-F
	220.687	379.158	122.808			18189.5	26173.6	13358			31.6147	35.2518	28.0866
	24.2584	149.958	23.9273			9441.95	15857	16629.9			25.4496	29.5111	29.7857
	173.84	327.77	17.5467			14199.1	30446.9	9043.12			28.2503	37.5707	25.1028
	116.351	223.161	107.531			6502.97	21616.6	11566.8			21.4216	33.5992	26.8914
	18.7594	337.934	75.5288			10878.9	18511.6	14520			25.6632	31.4751	29.0169
		463.24	97.7202			11174	25010.1	9326.13			26.2841	26.8289	25.3417
		482.051					16874.8	11610.9			25.9468	33.714	27.1175
		207.543										27.8045
Figure 2F	Ad.Ar/Ma.Ar (%)				Figure 2G	N.Ad/Ma.Ar
	ND	HFD	HFD+F			ND	HFD	HFD+F
	3.90801	12.5029	2.77821			77.4996	24.5518	60.2354
	3.92882	12.9861	6.6625			50.4411	50.1686	58.5504
		11.0187	4.89596				105.184	71.3487
		11.802	4.43959				86.0862	37.4947
			1.78904				96.8727	23.2892
							124.049
							106.466

## Sheet: Figure 4
Figure 4A	CFU-f				Figure 4D	Ppary2			Cebpa			Adipoq			Cd36			Fsp27			Vcam
	ND	HFD	HFD+F			ND	HFD	HFD+F	ND	HFD	HFD+F	ND	HFD	HFD+F	ND	HFD	HFD+F	ND	HFD	HFD+F	ND	HFD	HFD+F
	2	2	4			1	1.50351	0.071463	1	1.47143	0.185851	1	3.65018	0.219603	1	1.65911	0.104054	1	1.91959	0.1322	1	2.81431	1.10021
	4	2	4			1	1.40769	0.051952	1	1.33998	0.224878	1	3.17767	0.140434	1	1.69985	0.109607	1	1.79726	0.126376	1	3.11187	1.2682
	1	1
		2
Figure 4E	Sod2			Hmox1			p53			Tnfa
	ND	HFD	HFD+F	ND	HFD	HFD+F	ND	HFD	HFD+F	ND	HFD	HFD+F
	1	0.978758	0.820186	1	0.863039	0.548095	1	0.849769	0.773859	1	1.90974	1.58379
	1	0.958615	0.910054	1	0.79141	0.544309	1	0.876692	0.861631	1	2.19372	1.25996
Figure 4G	Quantification of AZR staining				Figure 4H	ALP/Cell viability				Figure 4I	Alpl			Oc			Col1a1			Bmp2			Ctnnb1
	ND	HFD	HFD+F			ND	HFD	HFD+F			ND	HFD	HFD+F	ND	HFD	HFD+F	ND	HFD	HFD+F	ND	HFD	HFD+F	ND	HFD	HFD+F
	1.71795	0.43038	0.86726			1.86461	1.11105	4.15535			1	0.246465	0.806337	1	0.229808	1.48813	1	1.02173	0.516202	1	0.529208	4.03315	1	0.79925	1.25416
	1.17949	0.58228	0.86726			1.70069	1.3395	3.24763			1	0.269705	1.19288	1	0.170577	1.37411	1	0.821316	0.609631	1	0.371622	5.90487	1	0.642478	1.59297
		0.70833				3.05036	1.70996	2.62929
		0.825				2.56066	0.842285	2.58503
						1.24173	0.900463	2.95246
						2.48098	0.951167	3.77951
						1.14377	0.819539	1.86335
						4.67964	1.06682	2.99263
						4.74543	1.96441	2.26461
							1.72325	1.80956
							0.798957	2.2776

## Sheet: Figure 5
Figure 5A	Number of TRAP+ cells				Figure 5B	Proportion of big TRAP+ cells (%)				Figure 5C	TRAcP activity/TRAP+ cells
	ND	HFD	HFD+F			ND	HFD	HFD+F			ND	HFD	HFD+F
	58	50	44			3	7	3			0.062169	0.1283	0.056587
	49	65	45			3	6	3			0.062845	0.0844	0.082773
	48	60	47			1	6	4			0.060197	0.0758	0.0716
	41	51	51			7	6	7			0.06372	0.077967	0.098143
	35	61	50			6	8	5			0.074931	0.056268	0.082328
	47					5	8	4			0.079095	0.060236	0.08553
											0.092789	0.104638	0.079418
											0.1026	0.0759	0.0798
											0.076653	0.059094	0.06175
Figure 5E	TRAP			CathepsinK				Figure 5F	Il1b			TNFa			Rela
	ND	HFD	HFD+F	ND	HFD	HFD+F			ND	HFD	HFD+F	ND	HFD	HFD+F	ND	HFD	HFD+F
	1	0.576753	0.631591	1	0.731706	0.925541			1	0.996434	0.936961	1	0.838576	0.728933	1	1.07821	0.914901
	1	1.22436	0.857037	1	0.925023	1.36107			1	0.969801	0.807282	1	0.857711	0.900195	1	0.888936	0.944257
	1	0.860605	1.12424	1	0.774628	0.840553			1	1.02319	0.807282	1	0.813229	0.816056	1	0.827614	0.969852
	1	1.20768	1.09028	1	1.16957	0.999442			1	1.1023	1.08658	1	0.730641	0.898153	1	0.665786	0.766472
	1	0.904257	0.663893	1	1.20371	0.816176			1	2.36954	0.785688	1	0.74191	1.2002	1	0.950866	1.16256
	1			1	0.857257	0.831477			1	1.37686	0.850987	1	0.736143	0.690673	1	0.797035	0.749765

## Sheet: Figure 6
Figure 6A	pAKT (Ser473)/total AKT (A.U.)							Figure 6C	pAKT (Thr308)/total AKT (A.U.)							Figure 6E	p-p65 /total p65 (A.U.)
	ND		HFD		HFD+F				ND		HFD		HFD+F				ND		HFD		HFD+F
	- INS	+ INS	- INS	+ INS	- INS	+ INS			- INS	+ INS	- INS	+ INS	- INS	+ INS			- LPS	+ LPS	- LPS	+ LPS	- LPS	+ LPS
	0.058007	0.55324	0.219595	0.663266	0.196122	0.68338			0.0154729	0.341296	0.350359	0.667009	0.0756363	0.102742			0.114749	0.822749	0.225775	0.783185	0.141547	0.403574
	0.207282	0.465605	0.0869864	0.509316	0.161453	0.237721			0.0105936	0.477257	0.127875	0.514414	0.207506	0.450244			0.046179	0.537811	0.384418	0.942632	0.153866	0.202747
	0.040102	0.514948	0.272085	0.704258	0.13872	0.506921			0.0531313	0.476556	0.0595596	0.945118	0.147211	0.384179			0.369817	0.705911	0.154096	0.680532	0.130578	0.190678
	0.197238	0.312701	0.059456	0.48735	0.163549	0.78939			0.000417615	0.234331	0.00238624	0.721978	0.0026989	0.485524				0.610634	0.276167	0.464438
	0.175667	0.362886	0.0896766	0.884163						0.290717	0.00338222		0.002107					0.453825
Figure 6G	Trap			Rankl			Opg			Ctsk
	ND	HFD	HFD+F	ND	HFD	HFD+F	ND	HFD	HFD+F	ND	HFD	HFD+F
	1.01006	0.982441	0.811939	0.662054	1.39476	0.584397	0.637192	1.15253	0.464838	1.16989	0.940418	1.06908
	0.962222	0.765483	1.08256	1.33795	3.38698	1.10575	1.14457	2.7507	0.37626	0.830109	1.06538	0.80741
	1.02772	0.932672	1.00657	1			1.21824		1.62992	1	0.609205	0.750019

## Sheet: Figure 7
Figure 7A	Seahorse OCR (pmol/min/Cell number)
	Time (minutes)	mBMSC ND						mBMSC HFD					mBMSC HFD+F
	1.43676	9.62482	9.45027	9.14187	8.92828	9.49641	9.98133	12.0997	10.9793	11.9164	12.7385	10.2317	6.07317	5.9293	6.41371	6.88888	6.42731	6.00316	3.36648	2.73016	3.06516	3.66009
	8.20223	9.46383	9.19287	8.93156	8.81101	9.0661	9.39944	11.8355	10.4952	11.3836	12.1726	9.6417	6.00807	5.84626	6.31205	6.84932	6.24494	5.56398	3.11511	2.58866	2.85643	3.44401
	14.8746	9.3143	9.10558	9.09882	8.70294	8.98082	9.04999	11.7	10.2598	11.3221	12.0999	9.69834	5.98612	5.81867	6.29931	6.83639	6.16251	5.40957	3.0816	2.12907	2.77202	3.51649
	22.7454	9.42672	9.21206	9.2102	8.76613	8.88938	9.04503	11.872	10.2545	11.4071	12.1321	9.69375	6.11153	5.87351	6.39669	6.98412	6.18121	5.42899	3.01726	2.44976	2.75499	3.34373
	30.5043	9.39385	9.15138	9.05946	8.71125	8.73638	8.90524	11.715	10.1161	11.1858	12.0973	9.56811	6.09667	5.7927	6.45006	6.93987	6.06928	5.44639	3.12377	2.04321	2.81421	3.46334
	38.2588	9.40057	9.20245	9.12351	8.76387	8.83295	8.95937	11.5885	10.1304	11.1904	12.0747	9.60321	6.12999	5.86262	6.4275	7.0124	6.12678	5.3751	3.14975	2.21045	2.83072	3.35679
	46.1009	3.66911	3.49925	3.42726	3.41676	3.47466	3.83066	4.64599	4.05034	4.34633	4.80142	4.13606	2.28723	2.66175	2.95808	2.86446	2.63773	2.11003	1.6255	1.3731	1.37574	1.75792
	53.8643	3.48532	3.21009	3.269	3.33244	3.61257	3.70881	4.51179	3.79003	4.28111	4.67794	3.97958	2.29249	2.65967	2.99091	2.96425	2.84159	2.03319	1.52627	0.707215	1.30558	1.64166
	61.6198	3.50169	3.22924	3.38388	3.30911	3.57636	3.76691	4.4483	3.80389	4.24697	4.62318	3.85212	2.28383	2.60518	2.89451	2.98455	2.7737	1.96231	1.51899	0.794149	1.29438	1.60989
	70.509	31.3757	29.7695	30.4802	27.3167	27.4161	21.1801	35.008	29.394	33.5226	37.6646	27.3615	13.2161	14.2615	15.8783	15.72	16.2378	17.0057	6.05235	5.12738	4.74655	5.86143
	79.2289	32.0953	32.5901	31.2141	29.3046	30.2218	24.5354	35.5553	29.3025	33.0786	38.8239	27.4786	14.1637	15.5008	16.9324	17.3214	17.2213	17.3616	6.53476	4.86463	5.29028	6.38709
	87.9821	31.8713	32.5858	31.6072	29.4817	31.5113	24.9901	36.2777	30.3058	33.9407	39.1817	28.0541	14.9926	16.1105	17.944	18.723	18.429	18.1979	6.90508	5.43288	5.61089	7.1547
	94.8856	1.41745	1.55981	1.7012	1.6565	1.21198	2.88961	3.22048	2.69246	2.54273	3.2434	2.83807	1.43649	1.58942	1.95121	1.65109	1.55508	0.580233	0.793487	0.937085	0.608872	0.636765
	101.655	2.11016	2.04659	2.48241	2.24738	2.06528	3.13199	3.34684	2.78555	3.01601	3.45718	2.83364	1.68226	1.78237	2.23096	2.19505	1.91718	1.12197	1.07088	0.643583	0.786823	0.911432
	108.378	2.15715	2.08046	2.55839	2.34498	2.25581	3.19607	3.33666	2.77867	3.08433	3.46936	2.91615	1.65835	1.78375	2.20485	2.16933	1.98481	1.38008	1.11813	0.730897	1.0172	0.839208
Figure 7B	Seahorse ECAR (mpH/min/Cell number) mpH/min/Cell number)
	Time (minutes)	mBMSC ND					mBMSC HFD			mBMSC HFD+F
	1.43676	0.201542	0.303032	0.364882	0.25154	0.338706	0.271786	0.591208	0.419656	0.032429	0.119033	0.255767	0.015402	0.439747	0.26363	0.149973	0.160967	0.073677	0.152518
	8.20223	0.296401	0.336997	0.399341	0.263117	0.373231	0.305688	0.430364	0.451973		0.06487	0.153698	0.020511	0.18582	0.370379	0.261338	0.242278	0.175807	0.265201
	14.8746	0.267065	0.357407	0.427207	0.330987	0.33294	0.354036	0.331146	0.424734		0.191368	0.262462		0.466946	0.433422	0.277322	0.262917	0.246482	0.319727
	22.7454	0.358344	0.422684	0.437889	0.401025	0.3688	0.421513	0.476899	0.392832	0.270939	0.45781	0.328561	0.329017	0.461132	0.517232	0.391772	0.369876	0.385892	0.357084
	30.5043	0.499007	0.409297	0.524552	0.33139	0.470149	0.474259	0.471492	0.434069	0.245922	0.447238	0.387402	0.39362	0.43963	0.549866	0.371223	0.372166	0.373211	0.376208
	38.2588	0.44707	0.395109	0.445807	0.313955	0.332925	0.395745	0.42599	0.393228	0.310122	0.180372	0.305414	0.253412	0.278518	0.607799	0.386809	0.376715	0.384967	0.39572
	46.1009	1.59828	1.85266	1.98258	1.71439	1.78429	2.0233	1.93729	1.85262	0.8686	1.08411	1.20047	1.40323	1.09483	1.07194	0.739174	0.603323	0.724125	0.774392
	53.8643	1.16213	1.52506	1.62105	1.42238	1.48482	1.73043	1.76721	1.72947	0.887464	1.05361	1.10847	1.16017	1.17663	0.993433	0.639811	0.572253	0.629235	0.627719
	61.6198	1.09424	1.38291	1.39971	1.26809	1.2053	1.46331	1.5653	1.55683	0.647189	0.825798	0.896567	0.967855	0.983158	0.890143	0.521637	0.443593	0.523259	0.561719
	70.509	1.74626	1.91281	2.03554	1.79291	1.78207	1.96214	1.97368	1.85703	1.03791	1.19725	1.31662	1.53529	1.34476	1.21905	0.647861	0.580204	0.607394	0.660123
	79.2289	1.84599	2.12843	2.18839	1.94517	2.00875	2.11732	2.15129	2.08796	1.26038	1.20009	1.48412	1.43861	1.52021	1.37041	0.778744	0.717398	0.733148	0.82289
	87.9821	1.9164	2.13952	2.21901	2.04444	2.10721	2.20039	2.24272	2.13946	1.17343	1.28732	1.46145	1.48586	1.47747	1.45486	0.83284	0.771019	0.796753	0.839851
	94.8856	0.463453	0.845267	0.798956	0.66499	0.666645	1.15371	1.12949	1.12549	0.601821	0.211411	0.613766	0.560013	0.581051	0.59347	0.322722	-0.047741	0.106219	0.083504
	101.655	0.319145	0.474829	0.552295	0.459791	0.388577	0.669531	0.683911	0.63262	0.343323	0.092489	0.260282	0.291008	0.183084	0.18478	0.167726	0.016785	0.03883	0.039392
	108.378	0.304783	0.358815	0.408271	0.264739	0.36739	0.459101	0.495007	0.429578	0.1752	0.122137	0.234711	0.182211	0.252082	0.093444	0.10246	0.021421	0.01731	0.029515
Figure 7C	Phenogram
		ECAR		OCR
		X	Err. Bar	Mean	SEM	N
	mBMSC STD	0.333817	0.0247542	9.14414	0.105199	6
	mBMSC HFD	0.396008	0.045589	11.1057	0.461749	5
	mBMSC HFD+F	0.193322	0.035714	4.88288	0.52692	10
Figure 7D	B-gal activity (F.C.)				Figure 7E	ROS					Figure 7F	Fas			Fasgl			Il1b			Vegfa			Vecam			Il10			Il1rn
	ND	HFD	HFD+F			ND	HFD	HFD+F				ND	HFD	HFD+F	ND	HFD	HFD+F	ND	HFD	HFD+F	ND	HFD	HFD+F	ND	HFD	HFD+F	ND	HFD	HFD+F	ND	HFD	HFD+F
	0.652724	0.867765	0.694007			335.21	357.34	269.62				1.06403	1.58506	0.739456	0.763684	1.28882	0.216291	0.958435	1.54088	1.38872	1.01386	1.47413	0.621946	1.13264	0.907327	0.926392	0.845294	4.6833	1.38754	1.01386	1.47413	0.621946
	0.78501	1.22117	0.941736			294.36	335.48	274.79				0.935972	1.40399	0.634872	1.23632	1.28882	0.688271	1.04157	1.79471	1.79471	0.986138	1.38979	0.598682	0.867355	0.834912	0.89174	1.15471	1.78698	2.11041	0.986138	1.38979	0.598682
	0.812428	1.05548	0.54355			300.26	371.32	250.09
	1.20015	0.913795	0.831348			593.96	719.45	266.55
	0.632356	1.35669	0.841529			566.87	617.48	262.18
	1.05645	0.84796	0.535923				662.02	386.9
	1.04034	0.902143	0.668188					409.87
	0.911485		0.80813					370.5
	1.16955							326.55
